# Supplementary material for: Effects of Nanofibrillar Nucleating Agent and Process Conditions on the Crystallization Behavior and Mechanical Properties of Isotactic Polypropylene
Source: Nanomaterials (Basel). 2025 Aug 14;15(16):1253. doi: 10.3390/nano15161253 (PMC12388222; doi:10.3390/nano15161253)
Supplement: Supplementary file 1 [file nanomaterials-15-01253-s001.zip]

Archive with 1 entries (1 files):
- nanomaterials-3775214-supplementary.pdf
